# Supplementary material for: Interaction network analysis of the six game complexes in high-level volleyball through the use of Eigenvector Centrality
Source: PLoS One. 2018 Sep 11;13(9):e0203348. doi: 10.1371/journal.pone.0203348 (PMC6133287; doi:10.1371/journal.pone.0203348)
Supplement: S1 File — (ZIP) [file pone.0203348.s008.zip]

Archive with 3 entries (2 files):
- LaportaEtAl_Women'sVolleyball_Database.gephi
- __MACOSX/
- __MACOSX/._LaportaEtAl_Women'sVolleyball_Database.gephi
